# Supplementary material for: Genetic analysis reveals Finnish Formica fennica populations do not form a separate genetic entity from F. exsecta
Source: PeerJ. 2018 Dec 6;6:e6013. doi: 10.7717/peerj.6013 (PMC6286808; doi:10.7717/peerj.6013)
Supplement: Supplemental Information 1 — Raw data of the mitochondrial gene Cytochrome c oxidase subunit I sequences. [file peerj-06-6013-s001.txt]

>F_fennica_312
CCTTCAATTACTCTTTTACTTTTAAGAAATTTTATTAATGATGGCACAGGTACAGGATGAACTATCTATCCTCCTTTAGCTTCAAATATTTTTCATAACGGTCCTTCTGTAGACTTAACAATTTTTTCTCTACATATTGCAGGTATATCCTCAATTTTAGGAGCAATTAATTTTATTTCAACAATTCTTAATATACATCATAAAAATTTTTCTATTGATAAAATTCCTTTACTCGTATGATCAATTTTAATCACAGCTATCTTACTTCTATTATCCTTACCTGTTTTAGCCGGAGCTATTACTATACTATTAACTGATCGAAATTTAAATACTTCATTTTTTGATCCTTCAGGAGGGGGCGATCCAATTCTATACCAACATTTATTTTGATTTTTTGGTCATCCCGAAGTTTATATTTTAATTTTACCAGGATTTGGATTAATTTCCCATATTATTATAAACGAAAGAGGAAAAAAAGAAACTTTTGGAGCTTTAGGAATAATTTATGCTCTTATAGCAATTGGA
>F_fennica_306
CCTTCCATTACTCTTTTACTTTTAAGAAATTTTATTAATGATGGTACAGGTACAGGATGAACTATTTATCCTCCCTTATCTTCAAATATTTTTCATAATGGTCCTTCTGTAGACTTAACAATTTTTTCTCTTCATATTGCAGGTATATCCTCAATTTTAGGAGCAATTAATTTTATTTCAACAATTCTTAATATACATCATAAAAATTTTTCTATTGATAAAATTCCCTTACTTGTATGATCAATTTTAATCACAGCTATCTTACTTCTATTATCCTTACCTGTTTTAGCAGGGGCCATTACTATGCTATTAACTGATCGAAATTTAAATACTTCATTTTTTGATCCTTCAGGAGGAGGTGACCCAATTCTATACCAACATTTATTTTGATTTTTTGGACATCCCGAAGTTTATATTTTAATTTTACCAGGATTCGGATTAATTTCCCATATTATTATAAATGAAAGAGGTAAAAAAGAAACTTTCGGAGCTTTAGGAATAATTTATGCTCTTATAGCAATCGGA
>F_exsecta_fennica_234
CCTTCCATTACTCTTTTACTTTTAAGAAATTTTATTAATGATGGTACAGGTACAGGATGAACTATTTATCCTCCCTTATCTTCAAATATTTTTCATAATGGTCCTTCTGTAGACTTAACAATTTTTTCTCTTCATATTGCAGGTATATCCTCAATTTTAGGAGCAATTAATTTTATTTCAACAATTCTTAATATACATCATAAAAATTTTTCTATTGATAAAATTCCCTTACTTGTATGATCAATTTTAATCACAGCTATCTTACTTCTATTATCCTTACCTGTTTTAGCAGGGGCCATTACTATGCTATTAACTGATCGAAATTTAAATACTTCATTTTTTGATCCTTCAGGAGGAGGTGACCCAATTCTATACCAACATTTATTTTGATTTTTTGGACATCCCGAAGTTTATATTTTAATTTTACCAGGATTCGGATTAATTTCCCATATTATTATAAATGAAAGAGGTAAAAAAGAAACTTTTGGAGCTTTAGGAATAATTTATGCTCTTATAGCAATCGGA
>F_fennica_310
CCTTCTATTACCCTTTTACTTTTAAGAAATTTTATTAATGATGGAACAGGTACAGGATGAACTATTTATCCTCCCTTAGCTTCAAATGTTTTTCATAATGGTCCTTCTGTAGACTTAACAATTTTTTCTCTTCATATTGCAGGAATATCTTCAATTTTAGGAGCAATTAATTTTATTTCAACAATTCTTAATATACATCATAAAAATTTTTCTATTGATAAAATTCCTTTACTTGTATGATCAATTTTAATCACAGCTATCCTACTTCTTTTATCCTTACCTGTTTTAGCAGGAGCTATTACTATACTATTAACTGATCGAAATTTAAATACTTCATTTTTTGATCCTTCAGGAGGAGGTGACCCAATTCTATACCAACATTTATTTTGATTTTTTGGACATCCAGAAGTTTATATTTTAATTTTACCAGGATTTGGACTAATTTCCCATATTATTATAAATGAAAGAGGTAAAAAAGAAACTTTTGGAGCCTTAGGAATAATTTATGCTCTTATAGCAATCGGA
>F_fennica_304
CCTTCTATTACCCTTTTACTTTTAAGAAATTTTATTAATGATGGAACAGGTACAGGATGAACTATTTATCCTCCCTTAGCTTCAAATTTTTTTCATAATGGTCCTTCTGTAGACTTAACAATTTTTTCTCTTCATATTGCAGGAATATCTTCAATTTTAGGAGCAATTAATTTTATTTCAACAATTCTTAATATACATCATAAAAATTTTTCTATTGATAAAATTCCTTTACTTGTATGATCAATTTTAATCACAGCTATCCTACTTCTTTTATCCTTACCTGTTTTAGCAGGAGCTATTACTATACTATTAACTGATCGAAATTTAAATACTTCATTTTTTGATCCTTCAGGAGGAGGTGACCCAATTCTATACCAACATTTATTTTGATTTTTTGGACATCCAGAAGTTTATATTTTAATTTTACCAGGATTTGGACTAATTTCCCATATTATTATAAATGAAAGAGGTAAAAAAGAAACTTTTGGAGCCTTAGGAATAATTTATGCTCTTATAGCAATCGGA
>F_pressilabris_264
CCTTCTATTACTCTTTTACTTTTAAGAAATTTTATTAATGATGGCACAGGTACAGGATGAACTATTTACCCACCCTTATCTTCAAATATTTTTCATAACGGCCCTTCTGTAGACTTAACAATTTTTTCTCTTCATATTGCAGGTATATCCTCAATTTTAGGAGCAATTAATTTTATTTCAACAATTCTTAATATACACCATAAAAATTTTTCTATTGATAAAATTCCTTTACTTGTATGATCAATTTTAATCACAGCTATCTTACTTCTACTATCCTTACCTGTTTTAGCAGGAGCCATTACTATATTATTAACTGACCGAAATTTAAATACTTCATTTTTTGATCCCTCAGGGGGAGGTGACCCAATTCTTTACCAACATTTATTTTGATTTTTTGGACATCCAGAAGTTTATATTTTAATTTTACCAGGATTCGGATTAATTTCCCATATTATTATAAATGAAAGAGGTAAAAAAGAAACTTTCGGAGCTTTAGGAATAATTTATGCTCTCATAGCAATCGGA
>F_pressilabris_390
CCTTCTATTACTCTTTTACTTTTAAGAAATTTTATTAATGATGGCACAGGTACAGGATGAACTATTTACCCACCCTTATCTTCAAATATTTTTCATAACGGCCCTTCTGTAGACTTAACAATTTTTTCTCTTCATATTGCAGGTATATCCTCAATTTTAGGAGCAATTAATTTTATTTCAACAATTCTTAATATACACCATAAAAATTTTTCTATTGATAAAATTCCTTTACTTGTATGATCAATTTTAATCACAGCTATCTTACTTCTACTATCCTTACCTGTTTTAGCAGGAGCTATTACTATACTACTAACTGACCGAAATTTAAATACTTCATTTTTTGATCCCTCAGGAGGAGGTGACCCAATTCTATACCAACATTTATTTTGATTTTTTGGTCATCCAGAAGTTTATATTTTAATTTTACCAGGATTCGGATTAATTTCCCATATTATTATAAATGAAAGAGGTAAAAAAGAAACTTTCGGAGCTTTAGGAATAATTTATGCTCTCATAGCAATCGGA
>F_manchu_27
CCTTCTATTACTCTTTTACTTTTAAGAAATTTTATTAATGATGGCACAGGTACAGGATGAACTATTTACCCACCCTTATCTTCAAATATTTTTCATAACGGCCCTTCTGTAGATTTAACAATTTTTTCTCTTCATATTGCAGGTATATCCTCAATTTTAGGGGCAATTAATTTTATTTCAACAATTATTAATATACACCATAAAAATTTTTCTATTGATAAAATTCCTTTACTTGTATGATCAATTTTAATCACAGCTATCTTACTTCTATTATCCTTACCTGTTTTAGCAGGAGCCATTACTATACTATTAACTGACCGAAATTTAAATACTTCATTTTTTGACCCTTCAGGAGGGGGTGACCCAATTCTATACCAACATTTATTTTGATTTTTTGGACATCCTGAAGTTTATATTTTAATTTTACCAGGATTCGGATTAATTTCCCATATTATTATAAATGAAAGAGGTAAAAAAGAAACTTTCGGAGCTTTAGGAATAATTTATGCTCTCATAGCAATTGGA
>F_pisarskii_25
CCTTCTATTACTCTTTTACTTTTAAGAAATTTTATTAATGATGGCACAGGTACAGGATGAACTATTTACCCACCCTTATCTTCAAATATTTTTCATAACGGCCCTTCTGTAGATTTAACAATTTTTTCTCTTCATATTGCAGGTATATCCTCAATTTTAGGGGCAATTAATTTTATTTCAACAATTATTAATATGCACCATAAAAATTTTTCTATTGATAAAATTCCTTTACTTGTATGATCAATTTTAATCACAGCTATCTTACTTCTATTATCCTTACCTGTTTTAGCAGGAGCCATTACTATACTATTAACTGACCGAAATTTAAATACTTCATTTTTTGACCCTTCAGGAGGGGGTGACCCAATTCTATACCAACATTTATTTTGATTTTTTGGACATCCTGAAGTTTATATTTTAATTTTACCAGGATTCGGATTAATTTCCCATATTATTATAAATGAAAGAGGTAAAAAAGAAACTTTCGGAGCTTTAGGAATAATTTATGCTCTCATAGCAATTGGA
>F_forsslundi_342
CCTTCTATTACTCTTTTACTTTTAAGAAATTTTATTAATGATGGCACAGGTACAGGATGAACTATTTACCCGCCCTTATCTTCAAATATTTTTCATAACGGCCCTTCTGTAGACTTAACAATTTTTTCTCTTCATATTGCAGGTATATCCTCAATTTTAGGAGCAATTAATTTTATTTCAACAATTCTTAATATACACCATAAAAATTTTTCTATTGATAAAATTCCTTTACTTGTATGATCAATTTTAATCACAGCTATCTTACTTCTACTATCCTTACCTGTTTTAGCAGGAGCTATTACTATACTACTAACTGACCGAAATTTAAATACTTCATTTTTTGATCCCTCAGGGGGAGGTGACCCAATTCTATACCAACATTTATTTTGATTTTTTGGTCATCCAGAAGTTTATATTTTAATTTTACCAGGATTCGGATTAATTTCCCATATTATTATAAATGAAAGAGGTAAAAAAGAAACTTTCGGAGCTTTAGGAATAATTTATGCTCTCATAGCAATCGGA
>F_suecica_400
CCTTCTATTACTCTTTTACTTTTAAGAAATTTTATTAATGATGGTACAGGTACAGGATGAACTATTTACCCACCCTTATCTTCAAATATTTTTCATAATGGTCCTTCTGTAGACTTAACAATTTTTTCTCTTCATATTGCGGGTATATCCTCAATTTTAGGGGCAATTAATTTTATTTCAACAATTCTTAATATACACCATAAAAATTTTTCTATTGATAAAATTCCTTTACTTGTTTGATCAATTTTAATTACAGCTATCTTACTTCTATTATCCTTACCTGTTTTAGCAGGAGCCATTACTATACTATTAACTGACCGAAATTTAAATACTTCATTTTTTGACCCTTCAGGAGGAGGTGACCCAATTCTATACCAACATTTATTTTGATTTTTTGGACATCCCGAAGTTTATATTTTAATTTTACCAGGATTCGGATTAATTTCCCATATTATTATAAATGAAAGAGGTAAAAAAGAAACTTTCGGGGCTTTAGGAATAGTTTATGCTCTCATAGCAATTGGA
>F_fennica_314
CCTTCTATTACTCTTTTACTTTTAAGAAATTTTATTAATGATGGTACAGGTACAGGATGAACTATTTATCCGCCTTTATCTTCAAATATTTTTCATAATGGTCCTTCTGTAGACTTAACAATTTTTTCTCTTCATATTGCAGGTATATCATCAATCTTAGGAGCAATTAATTTTATTTCAACAATTCTTAATATGCACCATAAAAATTTTTCTATTGATAAAATTCCTTTACTTGTATGATCAATTTTAATCACAGCTATCTTACTTCTATTATCCTTACCTGTTTTAGCAGGAGCAATTACTATACTATTAACTGACCGAAATTTAAATACTTCATTTTTTGATCCTTCAGGGGGAGGTGACCCAATTCTATATCAACATTTATTTTGATTTTTTGGACATCCCGAAGTTTATATTTTAATTTTACCAGGATTCGGATTAATTTCCCATATTATTATAAATGAAAGAGGTAAAAAAGAAACTTTCGGAGCTTTAGGAATAATTTATGCTCTAATAGCAATTGGA
>F_fennica_288
CCTTCTATTACTCTTTTACTTTTAAGAAATTTTATTAATGATGGTACAGGTACAGGATGAACTATTTATCCGCCTTTATCTTCAAATATTTTTCATAATGGTCCTTCTGTAGACTTAACAATTTTTTCTCTTCATATTGCAGGTATATCATCAATCTTAGGAGCAATTAATTTTATTTCAACAATTCTTAATATGCACCATAAAAATTTTTCTATTGATAAAATTCCTTTACTTGTATGATCAATTTTAATCACAGCTATCTTACTTCTATTATCCTTACCTGTTTTAGCAGGAGCAATTACTATACTATTAACTGACCGAAATTTAAATACTTCATTTTTTGATCCTTCAGGGGGAGGTGACCCAATTCTATATCAACATTTATTTTGATTTTTTGGGCATCCCGAAGTTTATATTTTAATTTTACCAGGATTCGGATTAATTTCCCATATTATTATAAATGAAAGAGGTAAAAAAGAAACTTTCGGAGCTTTAGGAATAATTTATGCTCTAATAGCAATTGGA
