# Supplementary material for: Genetic analysis reveals Finnish Formica fennica populations do not form a separate genetic entity from F. exsecta
Source: PeerJ. 2018 Dec 6;6:e6013. doi: 10.7717/peerj.6013 (PMC6286808; doi:10.7717/peerj.6013)
Supplement: Supplemental Information 2 — Raw data of the thirteen DNA microsatellite markers in genepop format. [file peerj-06-6013-s002.txt]

Coptoformica
Fe11
Fe13
Fe16
Fe19
Fe21
Fe37
Fe38
Fe42
Fe51
Fl21
Fy4
Fy7
P22
pop
Fe_F_194	,	140142	226234	189204	186186	098098	114114	115115	270278	094098	249271	277279	235239	144144
Fe_F_195	,	138140	214226	186204	186186	094094	114114	104104	280280	092094	249249	277279	239239	148148
Fe_F_196	,	140140	226226	186186	186186	094100	114133	108122	276276	100100	249251	277281	254254	144144
Fe_F_197	,	141141	226226	187187	184186	094100	114125	084119	270270	094104	249253	281281	252254	144144
Fe_F_198	,	140140	214231	169176	186186	094100	129129	089101	270276	092094	239316	277279	254254	148148
Fe_F_199	,	141141	000000	163183	184188	096100	121127	078150	000000	094102	000000	277279	235254	148148
Fe_F_200	,	000000	228234	189192	186186	094098	114116	084099	270270	094104	261302	277279	254256	135135
Fe_F_201	,	138140	226228	189192	186186	094098	114116	084099	270270	094094	271302	277279	254256	135157
Fe_F_202	,	140140	214220	177179	186186	100100	125129	093093	276276	092094	237269	277277	239254	150150
Fe_F_203	,	141141	149214	177187	186188	102102	116125	000000	276278	094098	269269	277279	239254	137137
Fe_F_204	,	138140	220234	181183	184186	098100	116133	122122	270276	094094	239247	277281	235254	139144
Fe_F_205	,	138140	220234	181183	184186	098100	116133	122143	270276	094098	239247	277281	235254	139144
Fe_F_206	,	141141	231231	176179	186186	094098	129129	072093	274278	094094	235235	277279	235235	141144
Fe_F_207	,	141141	231231	176180	186186	094098	114129	072074	274278	094094	235239	277281	235235	141144
Fe_F_208	,	140140	226234	178184	184186	094098	129131	072084	278278	094094	235245	281281	235252	141141
Fe_F_209	,	141141	214237	169184	186186	098098	129131	070084	278278	100102	235251	279279	235254	141141
Fe_F_210	,	140140	217226	179195	184186	098098	114125	082084	270270	000000	239265	281281	235235	141144
Fe_F_211	,	138141	149149	179184	186186	094098	114114	084115	272272	094104	241241	277283	235239	141144
Fe_F_212	,	141141	226243	180185	186186	098098	114119	076089	276278	094111	233241	281281	254256	141141
Fe_F_213	,	140141	243243	185185	184186	098098	119127	089134	270276	111111	241241	281281	239254	141144
Fe_F_214	,	138140	237237	183183	186186	098098	114125	084124	270270	094094	233233	277281	235239	135146
Fe_F_215	,	138140	234237	177183	186186	098098	114125	084124	270270	094094	233253	277281	235239	135146
Fe_F_216	,	140140	220220	181218	184184	098098	114131	066093	270270	094094	233241	281281	235239	141144
Fe_F_217	,	140141	220220	177181	184186	098098	114133	066093	270270	094094	233241	281281	235239	141144
Fe_SF_158	,	139139	234234	175183	186186	094098	116116	072087	270274	094096	233241	277279	239254	148148
Fe_SF_159	,	139140	220226	175175	186186	096098	116127	087111	270278	094096	251261	279279	239254	148148
Fe_SF_160	,	138140	234237	181181	186186	096098	125133	085148	278280	094094	239241	277281	235254	141141
Fe_SF_161	,	140140	234237	175182	184186	098098	119125	141148	270278	094098	241255	279281	254254	148148
Fe_U_1	,	138141	208231	175202	186186	094100	116133	143143	272272	094094	255279	277279	235235	144146
Fe_U_14	,	141141	217226	175189	186186	094098	116116	091095	270272	094096	239241	279281	239254	135150
Fe_U_15	,	138141	217226	175202	184186	094098	114116	091102	270270	094096	241257	279281	239254	148150
Fe_U_192	,	141141	237237	185191	186186	094098	116116	076095	272276	098106	253269	279279	239239	141148
Fe_U_193	,	140140	237243	185191	184186	098098	116116	075132	272272	094106	253269	279279	239239	141148
Fe_U_2	,	141141	214231	175183	186186	094100	116133	078078	272272	094094	279279	277277	235235	144146
Fe_U_218	,	140141	149237	177181	186188	094098	116127	072078	272278	092096	245251	277279	250254	135148
Fe_U_219	,	139140	237237	175177	184186	094098	116116	078148	272278	092096	245251	277281	235250	141148
Fe_U_224	,	138141	228237	181181	186186	094098	114116	070072	270272	092104	233247	277281	235235	144144
Fe_U_225	,	140141	214234	188189	186186	094098	114127	072114	270272	096104	233249	279281	239239	144148
Fe_U_228	,	141141	223223	184184	186186	098098	129129	128128	270272	094104	239247	279281	235235	144146
Fe_U_229	,	141141	223223	185202	186186	098098	129129	072072	270272	094104	239247	281281	235235	144146
Fe_U_230	,	138141	226231	183191	186190	094098	114129	072087	270276	094094	233277	277279	252273	146146
Fe_U_231	,	138141	226246	191193	184190	094094	116129	072072	276278	094094	233255	277281	252273	146146
Fe_U_232	,	140141	226237	180191	186186	094100	116127	068095	272278	094094	237273	279279	235237	000000
Fe_U_233	,	140141	214226	177191	186186	094100	116116	068104	272274	094094	237273	279279	237239	139141
Fe_U_234	,	141141	214231	178180	186186	094094	114129	074139	278278	094094	241251	279281	235235	144146
Fe_U_235	,	141141	214231	180189	186186	094094	114129	074093	278278	094098	241251	279281	235235	144146
Fe_U_236	,	141141	214228	180181	186186	094094	129129	074093	272278	094094	235239	281281	235250	141144
Fe_U_237	,	141141	214226	179181	184186	094098	129129	068102	276276	094098	239239	279281	235235	144146
Fe_U_238	,	141141	214228	179179	186186	094096	116121	093102	274278	092094	239253	277279	235235	141144
Fe_U_239	,	141141	214228	179179	186186	094096	121129	093102	274278	092098	241253	277281	235235	141144
Fe_U_240	,	141141	214214	180189	184186	094094	129129	102102	278278	094094	235249	279281	235235	141141
Fe_U_241	,	141141	214214	180189	184186	094094	129129	102102	278278	094094	235235	279281	235235	141141
Fe_U_256	,	138141	149214	177177	186186	098098	114116	068095	270270	094098	251257	279279	239254	135148
Fe_U_257	,	138141	149214	177188	186186	098098	116133	068095	270270	094098	239257	279279	239254	135148
Fe_U_260	,	140141	208228	187189	186186	094098	129133	072171	270278	094094	211275	279279	235256	135152
Fe_U_261	,	140141	208228	187189	184186	094098	129133	072171	270278	094094	211275	279279	235235	135152
Fe_U_262	,	138141	220234	176184	186190	094098	114133	089122	276276	094098	241255	277279	235250	135144
Fe_U_263	,	138141	234237	183184	186186	094098	114114	068076	270276	094096	255263	277279	235239	144144
Fe_U_3	,	141141	231231	179182	184186	094094	129129	102122	278278	094094	239239	277281	235235	141144
Fe_U_31	,	139140	223243	189204	186186	094098	116116	104107	270272	092094	241265	279279	239256	141141
Fe_U_32	,	139141	223226	181204	186186	094094	116116	104108	270272	092102	241265	279279	239256	135141
Fe_U_33	,	139142	234243	179189	186186	094094	114116	072108	272272	094102	233239	279279	239254	141148
Fe_U_34	,	139139	226234	179185	186186	094098	116133	072091	270270	092094	233239	277279	239239	135148
Fe_U_4	,	141141	217231	179180	184184	094098	129129	102122	278278	094094	239239	277281	235235	141144
Fe_U_5	,	138141	226231	179181	186186	094098	116129	102148	270274	094106	239257	279281	235239	141144
Fe_U_6	,	138141	226231	179181	184186	094098	114116	102148	270274	094106	239257	279279	235239	144144
Fe_U_7	,	141141	231231	181183	184184	098098	129129	093093	274278	092094	239241	279281	235235	141144
Fe_U_8	,	141141	231231	179183	184186	098098	114129	093104	274278	092094	239241	279279	235235	141144
Fe_U_9	,	141141	214231	179180	184186	098098	129129	093102	274278	094094	239241	279281	235235	141144
Fe_F_278	,	140141	214237	177185	186186	098098	114131	087134	272276	094094	233255	277281	239254	144144
Fe_F_279	,	141141	214237	180183	184184	094098	116129	085139	270278	098102	233261	277279	254256	144144
Fe_F_280	,	138141	217228	177199	188192	094094	116116	080160	270272	094098	261261	281281	235239	133144
Fe_F_281	,	138141	217228	183199	188192	094094	116131	078160	270276	096098	261261	277281	235239	133144
pop
Ffo_F_328	,	140140	226226	172198	194194	102102	129133	085087	274274	094094	243249	277279	256256	139141
Ffo_F_329	,	140140	226226	172198	194194	102102	129131	078087	274274	094094	243249	277279	256256	139141
Ffo_F_330	,	140140	149149	204205	190208	102102	131131	080080	274274	094094	211211	000000	256256	139144
Ffo_F_331	,	141141	149149	204205	190208	102102	131131	070080	274274	094094	211211	279281	256256	139144
Ffo_F_332	,	141141	188196	173195	188196	100102	129131	080085	000000	094098	237243	274274	256256	139144
Ffo_F_333	,	141141	236239	173195	188188	102102	129131	085087	274274	094098	211237	277281	256256	139144
Ffo_F_334	,	141141	149239	172203	194194	100102	129131	070080	274274	094094	239243	277277	252256	139141
Ffo_F_335	,	141141	149239	172172	194194	100102	129131	070080	274274	094094	243245	277277	252252	139141
Ffo_F_336	,	141141	226226	172203	188194	100102	131131	078078	274274	094094	245251	277281	252252	139144
Ffo_F_337	,	141141	226239	172203	188194	100100	131131	070078	274274	094098	245251	277281	252252	139144
Ffo_F_338	,	140140	149236	172172	194200	100100	129131	078080	274274	094094	211211	279279	256256	139144
Ffo_F_339	,	140140	149236	172172	194194	100100	129131	078080	274274	094094	211249	279279	256256	139144
Ffo_F_340	,	140140	226236	172191	196200	102102	131131	080080	274274	094098	241251	279279	256256	139144
Ffo_F_341	,	141141	226236	172191	200200	102102	131131	080080	274274	098098	211241	279279	256256	139144
Ffo_F_342	,	140140	236239	198209	194194	102102	129131	080085	274274	094094	211249	279279	254258	139144
Ffo_F_343	,	141141	236239	200200	194194	102102	129135	080085	274274	094094	211249	279281	254256	139144
Ffo_F_344	,	140140	236239	172186	188200	102102	131144	080085	274274	094098	211211	279279	252262	144144
Ffo_F_345	,	140140	149236	186203	194194	100102	131131	080080	274274	094094	211249	279279	252262	144144
Ffo_F_346	,	140141	236239	197199	194203	102102	129129	087104	274274	094096	211247	279281	254256	139144
Ffo_F_347	,	140141	236239	197199	194203	100100	129129	078087	274274	094096	211247	279281	256256	144144
Ffo_F_348	,	140140	226226	197205	188188	100102	131131	078082	274274	094102	251251	000000	000000	144144
Ffo_F_349	,	141141	226226	197199	188188	100102	131131	070078	274274	094098	251251	279281	252256	144144
Ffo_F_350	,	141141	226239	196203	188188	100100	131131	078087	274274	094098	211211	279281	256256	144144
Ffo_F_351	,	139139	000000	198203	188188	100100	131131	078087	274274	094094	211211	281281	256256	144144
Ffo_F_352	,	141141	226226	172172	188200	100100	131135	078078	274274	098098	239239	281281	000000	144144
Ffo_F_353	,	141141	226226	172204	194200	100100	131135	078078	274274	098098	239247	281281	252254	139144
pop
Fm_E_27	,	139139	149152	164169	186192	100102	135135	070072	270270	098098	229233	279281	241260	141141
Fm_E_28	,	139139	149149	164183	186186	102102	135135	070072	270272	098100	229233	279281	245260	150150
Fm_E_29	,	139139	234234	169238	192200	102102	131133	065075	272274	087092	221225	279279	249249	139141
Fm_E_30	,	139139	234234	186238	196200	100102	131133	075077	272274	087092	221227	279279	249249	139141
pop
Ff_F_178	,	138140	237237	184184	184186	094094	116116	082082	272272	094094	237314	277279	235254	146146
Ff_F_179	,	139139	237237	182184	186186	094094	114129	082135	270272	094094	213245	279279	235254	146146
Ff_F_180	,	138138	237237	176184	184186	094098	116129	082134	270272	094094	231245	279279	235254	146146
Ff_F_181	,	138138	217237	182182	186186	094098	116116	082082	270270	094094	237245	279279	235254	146146
Ff_F_226	,	141141	217228	175183	186186	094098	129131	082082	276280	094108	233241	279281	239254	141144
Ff_F_227	,	141141	217231	175183	186186	094098	129131	080082	270276	094094	233235	279281	239254	141144
Ff_F_282	,	138140	217237	199201	188188	094098	116121	085124	276276	094094	243257	277279	254256	144144
Ff_F_283	,	141141	214223	183201	190190	098098	116125	080128	276276	094098	257257	281281	254256	144144
Ff_F_286	,	139139	170214	181195	186186	094094	116116	080087	270276	094104	249249	281281	250256	133148
Ff_F_287	,	139142	149214	182195	186186	094094	116133	080087	270276	094104	249249	279279	235256	133148
Ff_F_288	,	138141	228228	178183	186190	094094	129137	089091	272272	094094	235241	277281	235239	141144
Ff_F_289	,	138141	149228	178183	186190	094094	129133	089116	272276	094094	241241	277279	235239	141144
Ff_F_290	,	138141	149149	176177	186186	094098	127127	068091	000000	092094	000000	000000	000000	144154
Ff_F_291	,	138141	149149	176177	186186	094098	127127	080091	000000	092094	000000	000000	000000	144154
Ff_F_292	,	139139	214214	181183	184188	094098	116125	068107	270276	096098	000000	000000	235239	133144
Ff_F_293	,	141141	214214	181183	184184	094094	116125	107120	270276	096098	000000	000000	000000	133144
Ff_F_294	,	138138	217223	179179	188188	092094	116129	078141	270272	096098	233259	277281	239254	144144
Ff_F_295	,	138141	217223	179179	188188	092094	116129	078141	270278	096098	000000	277281	239254	144144
Ff_F_296	,	141141	220220	177181	179186	094098	116133	070078	000000	094094	000000	000000	000000	144152
Ff_F_297	,	141141	170170	177181	186186	094098	116133	070076	000000	094094	000000	000000	000000	144144
Ff_F_298	,	141141	149234	175180	186186	094094	116131	072091	000000	094102	000000	281281	235239	133144
Ff_F_299	,	138141	149170	190202	186188	094100	116131	072093	270276	098102	213213	279279	239239	144148
Ff_F_300	,	138141	217226	172184	184186	094098	116129	080085	272272	094094	211241	277277	239239	144146
Ff_F_301	,	138141	217226	178184	184188	094098	116129	080085	272272	094094	211241	277277	239254	144146
Ff_F_302	,	141141	220228	176178	184186	094094	116121	076118	270278	094094	231239	281281	235239	133139
Ff_F_303	,	141141	220228	176178	184186	094094	121127	076118	270278	094094	231239	279281	235239	133139
Ff_F_304	,	141141	223226	182190	184188	094094	116116	080087	274276	102102	000000	277279	235235	144144
Ff_F_305	,	139142	223226	182190	188190	094094	116116	080087	270276	102104	233233	000000	235239	144144
Ff_F_306	,	138141	170234	175182	186186	094100	114114	072080	272278	094098	211261	277277	235256	133141
Ff_F_307	,	138141	234243	175182	184186	094098	114114	072080	272278	094098	211231	277281	235256	133141
Ff_F_308	,	141141	208237	190206	186192	094098	127133	068078	270278	096098	229233	277277	239260	133150
Ff_F_309	,	141141	208237	190190	186192	094098	125133	068078	272278	098098	233243	277277	235239	144150
Ff_F_310	,	138141	243243	183187	186188	098098	114116	072072	000000	094098	000000	000000	000000	141144
Ff_F_311	,	141141	228243	178190	184186	094098	116121	072145	270272	094096	247247	000000	000000	141144
Ff_F_312	,	141141	000000	179180	184188	094098	116133	072087	272272	094094	000000	281283	239254	135154
Ff_F_313	,	138141	223231	178180	186188	098098	116133	072087	272278	094100	225225	277279	254263	135146
Ff_F_314	,	138141	149214	177190	188192	094098	114116	068097	272280	094098	237243	277281	239260	141148
Ff_F_315	,	139142	149214	177190	188190	094106	114116	068097	272280	094098	243247	281281	239239	141148
Ff_F_316	,	138138	220234	178179	186190	094098	116133	085106	272274	102104	233253	277279	235235	144146
Ff_F_317	,	138141	220234	178178	186190	094098	114116	076106	272274	102102	233253	277279	235235	137144
Ff_F_318	,	140141	214226	187194	184186	098098	119125	110136	270276	094094	239259	279279	235254	137141
Ff_F_319	,	141141	214231	177185	186186	094098	116133	110160	272276	094094	243253	279279	235235	137144
Ff_F_320	,	140140	149149	178201	186190	098100	116116	075100	272276	094098	249253	277279	254254	139139
Ff_F_321	,	140141	149214	181183	186190	094098	127131	074097	272278	094094	249257	279279	254254	139139
Ff_F_322	,	140141	217243	184203	188192	094100	116116	126126	270272	104104	233235	277281	239258	133144
Ff_F_323	,	140141	170243	181203	188188	094100	116116	126136	270278	094104	233249	277277	235258	133148
Ff_F_324	,	138140	217217	191195	188192	100100	114114	068110	270278	092098	241243	277281	235241	144144
Ff_F_325	,	138140	214217	183191	188192	094100	114114	110110	270270	092098	241243	277281	235260	139144
Ff_F_326	,	138141	149214	178184	188188	094098	116116	072072	272278	102104	237249	281281	254254	139139
Ff_F_327	,	138140	170214	184201	186188	098098	116127	080080	276278	098102	237259	281281	254260	148148
Ff_SL_106	,	141141	237237	181182	186186	094094	129129	082082	276278	094094	233249	279279	235252	141141
Ff_SL_115	,	141141	237237	182182	186190	094094	129129	100130	278278	094094	211233	277279	252254	144144
Ff_SL_126	,	138141	149237	182189	186186	094098	129129	082130	276276	094094	233233	277279	235252	141141
Ff_SL_142	,	141141	149237	188189	186186	094098	129129	082100	276278	094094	233249	277277	235252	144144
Ff_SL_35	,	141141	237237	181188	186186	094094	129129	102102	278278	094094	211211	277279	235252	144144
Ff_SL_46	,	141141	149149	189189	186186	094094	129129	078100	278278	094094	211233	277279	252254	144144
Ff_SL_59	,	138141	220237	181182	186186	094094	114129	082100	276276	094094	233235	279279	252254	144144
Ff_SL_75	,	141141	149237	182182	186186	094094	114129	072082	276278	094094	233249	279279	235252	141141
Ff_SL_90	,	141141	237237	182182	186186	094094	129129	078082	278278	094094	211249	277279	235252	144144
Ff_SO_477	,	139139	149217	177177	186186	094098	114114	068078	276278	094094	241259	277277	235252	146146
Ff_SO_488	,	139139	149149	177179	190192	094094	114116	078087	270274	094104	239241	277279	235252	146146
Ff_SO_498	,	138141	149217	175179	186190	094094	114114	068154	278278	094104	241261	277277	235252	146146
Ff_SO_513	,	138141	149220	177177	186190	094098	114119	126154	276276	094104	211259	277279	235252	133133
Ff_SO_527	,	138141	149217	177185	186186	094094	114116	085087	270276	094094	259259	277277	235252	141141
Ff_SO_549	,	138140	149149	177177	186186	094094	114116	068078	270270	094104	237251	277277	235252	146146
Ff_SO_561	,	138140	149149	175175	186186	094098	114114	068087	270278	094094	239259	277277	235252	146146
pop
Fp_F_354	,	141141	149246	184187	192194	100104	119155	078082	272272	089094	211221	277281	245254	150150
Fp_F_355	,	136136	164246	184184	190194	102104	129155	066078	272272	098098	223223	277277	241254	148148
Fp_F_356	,	136141	000000	166191	190190	100102	129129	078082	272272	092098	211223	281281	247254	148148
Fp_F_357	,	136141	164252	166188	192192	102106	131135	078078	272272	092096	211221	277279	241254	150150
Fp_F_358	,	140141	164226	184187	192198	098098	127129	070078	272274	096098	211223	279281	247252	148150
Fp_F_359	,	140141	164226	185187	192198	098098	127129	070078	272274	094098	211223	281281	247252	148150
Fp_F_360	,	141141	211234	178187	190258	102102	129133	072085	272274	094096	000000	000000	000000	146152
Fp_F_361	,	141141	211211	178187	190258	102102	129133	072080	000000	094096	000000	000000	000000	146152
Fp_F_362	,	140141	211249	185189	190190	098102	131131	078085	272272	092098	211213	277281	245247	148148
Fp_F_363	,	140141	211249	185189	190190	102102	131133	078085	272276	098098	211213	277281	245247	148148
Fp_F_364	,	141141	164164	185188	192198	098098	114129	070078	272272	094096	000000	000000	000000	150150
Fp_F_365	,	141141	164192	185188	190192	098098	000000	070078	000000	096098	000000	000000	000000	114133
Fp_F_366	,	141141	149211	189191	194194	102102	119129	072078	272272	092096	211225	000000	239258	148148
Fp_F_367	,	141141	211211	186191	192194	098102	129135	078080	272274	092096	221225	279281	247258	148148
Fp_F_368	,	140140	164243	185186	192198	100100	129129	078078	272278	096096	211213	277279	241254	150150
Fp_F_369	,	139139	149228	186187	192192	100102	119129	078085	272274	094098	221223	279281	241254	150150
Fp_F_370	,	136140	243249	183185	192192	102102	129129	082085	274278	096098	211223	277277	239247	148152
Fp_F_371	,	140140	243249	183185	192192	102102	119129	082085	274278	096098	221223	277277	239247	148152
Fp_F_372	,	136140	246249	186186	192192	098102	129133	072078	272272	094096	211223	277281	241241	148150
Fp_F_373	,	136141	246249	186186	192192	098098	129133	072085	272272	092096	211213	277277	241241	148150
Fp_F_374	,	136141	211246	182187	192192	098102	129157	082085	272274	094094	211223	000000	241254	150150
Fp_F_375	,	139143	211246	182191	192192	098102	129157	082085	272274	094096	211211	279281	241254	150150
Fp_F_376	,	142142	228252	183185	186194	100102	129129	072074	272274	092096	211223	279281	241241	148150
Fp_F_377	,	140141	228252	183185	186190	102102	129129	072082	272274	092094	223223	279281	241241	148150
Fp_F_378	,	139140	211246	183189	192192	098102	114131	072093	274274	096096	211221	281281	252252	144150
Fp_F_379	,	141141	211246	183189	192192	102104	114131	072093	272274	096096	211221	000000	241252	000000
Fp_F_380	,	142142	164234	189189	190192	098100	129135	076080	274274	094096	213223	277281	241245	148148
Fp_F_381	,	142142	149164	189189	190192	098100	129135	072080	272274	094096	213223	277281	241245	148148
Fp_F_382	,	141141	149246	189191	192192	100100	129135	080080	272272	096096	211213	277281	245245	146148
Fp_F_383	,	141141	149246	189191	192192	100100	129135	072080	272272	096096	213213	000000	241245	146148
Fp_F_384	,	141141	149211	185189	190192	100102	119150	072085	272278	094096	211213	281281	241241	150150
Fp_F_385	,	141141	149240	185189	190192	100102	119131	072072	272278	094096	213223	281281	241245	148150
Fp_F_386	,	136142	231246	188213	190194	098104	129131	066080	272274	089094	211223	277277	239247	148150
Fp_F_387	,	136142	149231	187188	194198	098104	119129	066080	272274	089098	211223	277277	239247	148150
Fp_F_388	,	141141	149211	178185	192192	100104	119129	078078	272272	094100	211223	277281	241245	146148
Fp_F_389	,	136141	149211	178183	192192	100100	119129	078078	272272	094096	211223	277281	241245	146148
Fp_F_390	,	140140	228246	183186	192192	098100	119133	078085	274274	096098	211211	279281	241241	148154
Fp_F_391	,	140140	164246	183187	192192	100100	119133	078085	274274	096098	211213	281281	241241	148154
Fp_F_394	,	140141	164231	186186	190256	098100	129129	072082	272274	092096	211223	277281	241251	148148
Fp_F_395	,	136141	164243	186186	190256	100100	129135	072072	272272	092096	211223	277277	000000	148148
Fp_F_396	,	136141	164231	185186	192192	102104	133133	082082	272274	094094	211211	279281	000000	150150
Fp_F_397	,	136141	164231	185186	192192	102104	129133	066082	272272	094096	211211	279281	245254	148148
Fp_U_10	,	141142	149243	185187	190192	100102	116131	082082	272274	096098	221221	281281	239254	148148
Fp_U_11	,	140141	211246	178189	190190	098102	119135	082082	272274	089094	213225	277281	246254	148148
Fp_U_12	,	140141	149231	186186	190194	100102	119127	078080	274274	098098	223223	281281	239258	148148
Fp_U_13	,	136141	149243	187188	190194	098102	119129	082082	272272	089094	211221	281281	241254	150150
Fp_U_150	,	136140	149249	183189	194198	100102	119129	072085	272274	092096	221223	277277	247254	148148
Fp_U_151	,	140140	149249	183187	192194	098102	129129	072091	272280	092094	211223	277281	241254	148148
Fp_U_152	,	140141	149246	180189	192192	098102	129133	070087	272272	092094	211211	277281	241247	146152
Fp_U_153	,	140141	149246	180189	192192	098102	129133	078087	272272	092094	211211	277281	241247	148152
Fp_U_154	,	140140	149243	183184	192194	100102	129133	066072	272278	092094	211211	277281	241241	148150
Fp_U_155	,	140141	149243	183184	192194	100102	129133	066072	272272	092094	211211	277281	241241	148150
Fp_U_16	,	140140	149220	189189	192192	098102	131131	072072	274274	092096	211211	277281	247254	148148
Fp_U_17	,	140141	211211	186191	192192	102102	000000	072085	272274	092096	211211	277281	241254	000000
Fp_U_18	,	140140	149149	183191	192192	098098	119129	085085	274274	092098	223223	277279	239258	148148
Fp_U_19	,	136141	149164	188191	192198	098102	131133	072078	272272	089092	211221	277277	246254	148148
Fp_U_20	,	140141	149164	190193	192198	098100	119133	072085	272274	096096	211211	277281	241254	148148
Fp_U_21	,	140140	164211	189191	190192	098100	119133	072078	272272	092094	211223	277279	239254	148148
Fp_U_220	,	141141	149243	187191	192194	102108	131131	072078	272274	092096	211211	277279	247258	148148
Fp_U_221	,	141141	164243	183187	192268	100102	129131	072085	272274	096098	221223	277281	247258	150150
Fp_U_222	,	141141	149211	187187	190192	102104	119131	072082	272274	092096	211211	281281	247258	148148
Fp_U_223	,	141141	149243	187187	192194	102104	133135	082085	272274	092096	211211	277277	251258	150150
Fp_U_252	,	141141	243246	185191	192192	100104	127129	078078	274274	094094	221221	277277	239254	150150
Fp_U_253	,	136141	164164	184191	192192	104104	131131	078078	274274	094094	211221	277277	239254	150150
Fp_U_254	,	140141	164246	185185	192192	104104	127129	078078	274274	094094	211221	277277	247254	150150
Fp_U_255	,	140141	164231	185189	192192	098104	127131	078089	272274	094094	211221	277279	254254	148148
Fp_U_258	,	141141	243243	187187	192192	102104	127129	078078	272274	092094	221221	277277	247254	150150
Fp_U_259	,	141141	164243	187187	192192	102104	119127	082082	272274	092094	223223	277277	241254	148148
Fp_U_264	,	140141	149164	186191	192192	098102	131133	078085	272274	092092	211223	279279	241254	148148
Fp_U_265	,	141141	164220	185186	190190	100102	129131	072085	272272	094098	211223	279281	241247	146152
Fp_U_266	,	136140	164164	180180	192192	102102	129131	072078	272272	096096	223223	277277	239241	148150
Fp_U_267	,	136140	149164	180180	192192	102102	129131	072078	272272	096096	211223	277277	239241	148150
Fp_U_268	,	141141	149243	186187	192198	098100	119129	082087	272272	094096	211223	277277	244260	150150
Fp_U_269	,	136141	149164	175186	190192	098102	127129	082087	272274	089096	211211	277277	244254	150150
Fp_U_270	,	140140	149231	185185	190192	098098	129129	080085	272274	092094	213213	279279	249254	148148
Fp_U_271	,	140140	231231	185185	190192	098102	127129	066066	272274	094096	221221	277279	241254	148148
Fp_U_272	,	140141	149149	179187	190192	098098	119129	085085	272272	085094	213223	277277	241254	148148
Fp_U_273	,	136141	164226	166179	190190	098098	129131	085085	272278	085094	223223	277279	241254	148148
Fp_U_274	,	141141	211226	185189	190192	102102	129129	072085	272274	096096	223223	277277	241244	150152
Fp_U_275	,	136141	226243	185189	190192	100102	129129	072085	272274	096096	223223	277281	241243	148150
Fp_U_276	,	136136	164164	185192	190190	098098	127127	066085	272272	092096	213221	277277	241254	148148
Fp_U_277	,	140140	149226	184192	190190	098098	127129	066066	274274	094096	213221	277277	249254	148148
pop
Fpi_E_25	,	141141	149149	168171	188188	102102	127129	070070	272272	098100	235253	281281	243260	146146
Fpi_E_26	,	139139	149149	170171	186188	102102	127129	070070	272272	098100	235253	279281	243260	146146
pop
Fs_F_398	,	139143	240246	178179	184184	100102	122122	135164	272272	098100	235249	281281	263271	144144
Fs_F_399	,	139143	240240	179180	184184	100102	119122	135164	272272	098100	249251	281283	263271	144144
Fs_F_400	,	141143	240246	179180	184184	100100	122122	157157	272272	098100	235235	281283	261271	144144
Fs_F_401	,	141143	240246	179180	184184	100100	122122	142157	272272	098100	235283	281283	261271	144144
